# Supplementary material for: Progressive Lameness of a Greater One-Horned Rhinoceros (Rhinoceros unicornis) Associated with a Retroperitoneal Abscess and Thrombus Caused by Streptococcus dysgalactiae Subspecies equisimilis
Source: Animals (Basel). 2022 Jul 12;12(14):1784. doi: 10.3390/ani12141784 (PMC9311503; doi:10.3390/ani12141784)
Supplement: Supplementary file 1 [file animals-12-01784-s001.zip]

Archive with 1 entries (1 files):
- animals-1788711-supplementary.pdf
